# Supplementary material for: Microbial Genetics and Clonal Dissemination of Salmonella enterica Serotype Javiana Isolated from Human Populations in Arkansas, USA
Source: Pathogens. 2022 Oct 16;11(10):1192. doi: 10.3390/pathogens11101192 (PMC9611979; doi:10.3390/pathogens11101192)
Supplement: Supplementary file 1 [file pathogens-11-01192-s001.zip]

Archive with 1 entries (1 files):
- pathogens-1937544-supplementary.pdf
